# Supplementary material for: Mitochondrial Proteins as Exosomal Cargo: New Breast Cancer Biomarkers & Crucial Players in Carcinogenesis?
Source: Molecules. 2025 Oct 16;30(20):4112. doi: 10.3390/molecules30204112 (PMC12565999; doi:10.3390/molecules30204112)
Supplement: Supplementary file 1 [file molecules-30-04112-s001.zip]

Archive with 13 entries (13 files):
- Suppl Fig 1.pptx
- Suppl Table 1.xlsx
- Suppl Table 10.xlsx
- Suppl Table 11.xlsx
- Suppl Table 12.xlsx
- Suppl Table 2.xlsx
- Suppl Table 3.xlsx
- Suppl Table 4.xlsx
- Suppl Table 5.xlsx
- Suppl Table 6.xlsx
- Suppl Table 7.xlsx
- Suppl Table 8.xlsx
- Suppl Table 9.xlsx
