# Supplementary material for: Mitochondrial Proteins as Exosomal Cargo: New Breast Cancer Biomarkers & Crucial Players in Carcinogenesis?
Source: Molecules. 2025 Oct 16;30(20):4112. doi: 10.3390/molecules30204112 (PMC12565999; doi:10.3390/molecules30204112)
Supplement: Supplementary file 1 [file molecules-30-04112-s001.zip › Suppl Table 1.xlsx]

## Sheet: Sheet1
Suppl Table 1. Mitochondrial proteins identified in exosomes secreted by BC cell lines
Gene	Uniprot ID	Cell line
NDUFB1	O75438	SKBR-3, BT-474
NDUFS4	O43181	BT-474
COX16	Q9P0S2	BT-474
NDUFB2	O95178	ZR-75-1
NUBPL	Q8TB37	MCF-7
UQCR10	Q9UDW1	T-47D
NDUFA7	O95182	BT-549
COX6C	P09669	BT-549
UQCRH	P07919	HCC-1937
COX8C	Q7Z4L0	MDA-MD-463
DLST	P36957	MDA-MB-231
