# Supplementary material for: Mitochondrial Proteins as Exosomal Cargo: New Breast Cancer Biomarkers & Crucial Players in Carcinogenesis?
Source: Molecules. 2025 Oct 16;30(20):4112. doi: 10.3390/molecules30204112 (PMC12565999; doi:10.3390/molecules30204112)
Supplement: Supplementary file 1 [file molecules-30-04112-s001.zip › Suppl Table 10.xlsx]

## Sheet: MDA-MB-231
Suppl Table 10. Major and mitochondrial proteins identified in exosomes secreted by cell line MDA-MD-463
	Gene name	Uniprot ID	Protein mass	Peptides matched	m/z	Modification	ppm	Protein coverage
Major proteins	CD9	P21926	25416	K	128.088	'-H2O	-55.05	0.64
				SIFEQETNNNNSSFYTGVYILIGAGALMMLVGFLGCCGAVQESQCMLGLFFGFLLVIFAIEIAAAIWGYSHKDEVIK	8600.19	Ox	-6.78
				EVQEFYK	941.485		+37,32
				DTYNK	719.144	Phospho	-150.6
				LKTK	568.293	Phospho	-8.91
				DEPQRETLK	1194.77	Phospho	+201,67
				AIHYALNCCGLAGGVEQFISDICPK	2897.4	Phospho; -NH3	+35,33
				EVFDNK	733.255	'-NH3	-99.39
				FHIIGAVGIGIAVVMIFGMIFSMILCCAIR	3353.26	Ox	+144,9
	CD63	P08962	23042	MSR	408.151	Ox	-67.97	0.55
				GLQLLLLSCAYSLAPATPEVK	2337.12	Phospho	-35.49
				SEDVDLPCTAPWDPQVPYTVSWVK	2864.2	Phospho; -H2O	-25.05
				LLEGGEER	901.476		+28,69
				METPQEDHLR	1270.46	Ox	-75.88
				GQHYHQK	896.586		+178,67
				GQNGSFDAPNERPYSLK	1958.78	Phospho	-37.29
				IR	287.223		+95,43
				AGMER	560.267	Ox; -H2O	+52,84
				AFLPVTSPNK	1152.72	Phospho	+138,11
				HLGLVTPHK	1080.61	Phospho	+59,62
	CD81	P60033	25809	MGVEGCTKCIK	1325.77	Ox	+115,26	0.57
				YLLFVFNFVFWLAGGVILGVALWLR	2895.32	'-NH3	-105.44
				HDPQTTNLLYLELGDK	1918.92	Phospho; -NH3	+23,58
				DQIAK	573.403		+158,03
				DVK	360.186		-40.75
				QFYDQALQQAVVDDDANNAKAVVK	2632.82	'-NH3	+205,22
				TFHETLDCCGSSTLTALTTSVLKIDDLFSGK	3508.1	Phospho; -NH3	+136,45
				LYLIGIAAIVVAVIMIFEMILSMVLCCGIR	3406.93	Ox; -H2O	+18,49
MT proteins	DLST	P36957	48755	MLSR	521.276	Ox	+24,58	0.24
				SRCVSR	857.341	Phospho	-19.45
				GNCPLGR	786.305		-96.49
				AVGDTVAEDEVVCEIETDPVSAVK	2607.57	Phospho; -H2O	+155,01
				HKEAFLK	871.384		-123.93
				AAVEDPR	756.403		+35,13
				VLLLDL	684.563		+177,12
