# Supplementary material for: Mitochondrial Proteins as Exosomal Cargo: New Breast Cancer Biomarkers & Crucial Players in Carcinogenesis?
Source: Molecules. 2025 Oct 16;30(20):4112. doi: 10.3390/molecules30204112 (PMC12565999; doi:10.3390/molecules30204112)
Supplement: Supplementary file 1 [file molecules-30-04112-s001.zip › Suppl Table 11.xlsx]

## Sheet: HBL-100
Suppl Table 11. Major and mitochondrial proteins identified in exosomes secreted by cell line HBL-100
	Gene name	Uniprot ID	Protein mass	Peptides matched	m/z	Modification	ppm	Protein coverage
Major proteins	CD9	P21926	25416	FDSQTKSIFEQETNNNNSSFYTGVYILIGAGALMMLVGFLGCCGAVQESQCMLGLFFGFLLVIFAIEIAAAIWGYSHK	8722.59	Ox	+38,69	0.65
				DEVIK	602.35		+36,95
				EVQEFYKDTYNK	1642.56	Phospho	-81.45
				LK	259.181		-31.61
				TK	327.147	Phospho	+83,8
				DEPQR	643.168		-193.63
				ETLK	569.215	Phospho	-55.51
				AIHYALNCCGLAGGVEQFISDICPK	2914.38	Phospho	+19,63
				EVFDNKFHIIGAVGIGIAVVMIFGMIFSMILCCAIR	4085.13	Ox	+2,14
	CD63	P08962	23042	MSR	408.101	Ox	-191.39	0.58
				GLQLLLLSCAYSLAPATPEVK	2320.35	Phospho; -NH3	+72,5
				SEDVDLPCTAPWDPQVPYTVSWVK	2865.37	Phospho; -NH3	+38,38
				LLEGGEER	901.496		+50,01
				METPQEDHLR	1270.6	Ox	+27,73
				GQHYHQK	878.497	'-H2O	+94,11
				GQNGSFDAPNERPYSLK	1958.93	Phospho	+40,18
				IR	287.204		+27,97
				RVTGCPAQR	1137.63	Phospho	+100,58
				K	146.096		-66.17
				EETFK	732.137	Phospho	-185.7
				AGMERAFLPVTSPNK	1632.98	Ox	+93,05
				HLGLVTPHK	1080.55	Phospho	+3,45
	CD81	P60033	25809	K	146.103		-16.56	0.55
				CIKYLLFVFNFVFWLAGGVILGVALWLR	3328.26		+114,12
				HDPQTTNLLYLELGDK	1935.99	Phospho	+47,81
				DQIAK	573.224		-153.21
				DVKQFYDQALQQAVVDDDANNAK	2594.54		+122,69
				AVVK	415.273		-14.93
				TFHETLDCCGSSTLTALTTSVLKIDDLFSGK	3524.57	Phospho	-21.77
				LYLIGIAAIVVAVIMIFEMILSMVLCCGIR	3424.76	Ox	-35.77
	MMP9	P14780	78458	HQR	439.232		6,'+88	0.52
				AKR	373.207		-97.39
				AVSHEDQFLR	1280.55	Phospho	-0.59
				LDFHAHGR	933.495	'-H2O	+41,34
				HFNLRMK	960.414	Ox	-85.16
				R	174.132		+117,27
				DTSLFSDEFK	1267.51	Phospho	+6,5
				VETSNK	738.115	Phospho; -H2O	-244.37
				VLDYDTSHIYTGHIYGEEGSFSHGSVIDGR	3390.51	Phospho	+8,15
				GGTFYVEPAER	1286.68	Phospho; -H2O	+112,99
				YIKDR	693.378		-3.76
				TLPFHSVIYHEDDINYPHKYGPQGGCADHSVFER	4079.2	Phospho	+95,87
				K	146.101		-34.26
				K	129.057	'-NH3	-170.03
				R	156.119	'-H2O	+118,1
				TTSAEKNTCQLYIQTDHLFFK	2638.06	Phospho	-56.59
				YYGTREAVIAQISSHVK	2001.1	Phospho	+62,05
				AIDTIYQTTDFSGIRNISFMVK	2535.21	Ox	-23.9
				R	174.113		+6,94
				IR	287.24		+154,42
				INTTADEK	970.46	Phospho	+60,98
				DPTNPFR	925.214	Phospho	-167.62
				FPNIGVEK	885.442	'-NH3	-19.95
				FLELNSEQNHDDYCLAYVFTDR	2842.1	Phospho	-32.11
				DFDDGVLGLAWVGAPSGSSGGICEK	2570.16	Phospho; -NH3	+20,73
