# Supplementary material for: Mitochondrial Proteins as Exosomal Cargo: New Breast Cancer Biomarkers & Crucial Players in Carcinogenesis?
Source: Molecules. 2025 Oct 16;30(20):4112. doi: 10.3390/molecules30204112 (PMC12565999; doi:10.3390/molecules30204112)
Supplement: Supplementary file 1 [file molecules-30-04112-s001.zip › Suppl Table 12.xlsx]

## Sheet: MCF-10A
Suppl Table 12. Major and mitochondrial proteins identified in exosomes secreted by cell line MCF-10A
	Gene name	Uniprot ID	Protein mass	Peptides matched	m/z	Modification	ppm	Protein coverage
Major proteins	CD9	P21926	25416	K	146.099		-42.44	0.63
				SIFEQETNNNNSSFYTGVYILIGAGALMMLVGFLGCCGAVQESQCMLGLFFGFLLVIFAIEIAAAIWGYSHK	8015.72	Ox	-26.37
				DEVIK	585.15	'-NH3	-258.12
				EVQEFYK	941.507		+61,38
				DTYNK	719.167	Phospho	-119.1
				LK	241.174	'-H2O	-19.79
				TK	327.155	Phospho	+107,68
				DEPQRETLK	1194.47	Phospho	-44.53
				AIHYALNCCGLAGGVEQFISDICPK	2914.09	Phospho	-78.86
				EVFDNKFHIIGAVGIGIAVVMIFGMIFSMILCCAIR	4084.74	Ox	-93.33
	CD63	P08962	23042	MSR	408.182	Ox	+7,32	0.59
				GLQLLLLSCAYSLAPATPEVK	2337.2	Phospho	-2.35
				SEDVDLPCTAPWDPQVPYTVSWVK	2882.33	Phospho	+14,09
				LLEGGEER	884.275	'-NH3	-168.06
				METPQEDHLR	1270.58	Ox	+12,08
				GQHYHQKGQNGSFDAPNERPYSLK	2836.76	Phospho	-177.17
				IRVILR	750.53	'-H2O	+10,23
				VTGCPAQR	981.416	Phospho	+6,21
				K	146.127		+147,55
				EETFK	732.136	Phospho	-187.48
				YR	337.27		+280,56
				AGMER	578.201	Ox	-81.99
				AFLPVTSPNK	1134.58	Phospho; -H2O	+24,52
				HLGLVTPHK	1080.54	Phospho	-10.98
	CD81	P60033	25809	MGVEGCTK	893.143	Ox; -NH3	-245.25	0.55
				CIK	416.287	'-NH3	+187,66
				YLLFVFNFVFWLAGGVILGVALWLR	2895.56	'-NH3	-23.1
				HDPQTTNLLYLELGDKDQIAK	2473.16	Phospho; -H2O	-13.57
				DVK	342.173	'-H2O	-50.23
				QFYDQALQQAVVDDDANNAK	2252		-16.86
				AVVK	415.259		-49.15
				TFHETLDCCGSSTLTALTTSVLK	2649.45	Phospho	+91,05
				K	146.092		-93.7
				LYLIGIAAIVVAVIMIFEMILSMVLCCGIR	3424.92	Ox	+13,02
	MMP9	P14780	78458	HQR	422.215	'-NH3	+29,76	0.48
				AKR	355.278	'-H2O	+125,09
				AVSHEDQFLRLDFHAHGR	2214.27	Phospho	+115,19
				HFNLRMK	960.514	Ox	+18,5
				RDTSLFSDEFK	1423.77	Phospho	+120,19
				VETSNK	756.452	Phospho	+193,76
				VLDYDTSHIYTGHIYGEEGSFSHGSVIDGR	3389.69	Phospho	-233.72
				TTSAEK	715.188	Phospho	-126.73
				NTCQLYIQTDHLFFKYYGTR	2660.93	Phospho	-104.35
				EAVIAQISSHVK	1342.66	Phospho; -H2O	-3.78
				AIDTIYQTTDFSGIR	1761.87	Phospho; -H2O	+40,98
				NISFMVK	836.303	Ox; -NH3	-127.79
				RIR	425.304	'-H2O	+41,08
				INTTADEK	953.344	Phospho; -NH3	-32.03
				DPTNPFR	925.272	Phospho	-105.25
				FPNIGVEK	902.516		+32,98
				FLELNSEQNHDDYCLAYVFTDRDFDDGVLGLAWVGAPSGSSGGICEK	5330.62	Phospho	-136.13
