# Supplementary material for: Mitochondrial Proteins as Exosomal Cargo: New Breast Cancer Biomarkers & Crucial Players in Carcinogenesis?
Source: Molecules. 2025 Oct 16;30(20):4112. doi: 10.3390/molecules30204112 (PMC12565999; doi:10.3390/molecules30204112)
Supplement: Supplementary file 1 [file molecules-30-04112-s001.zip › Suppl Table 2.xlsx]

## Sheet: BT-474
Suppl Table 2. Major and mitochondrial proteins identified in exosomes secreted by cell line BT-474
Major proteins	Gene name	Uniprot ID	Protein mass	Peptides matched	m/z	Modification	ppm	Protein coverage
	CD9	P21926	25416	FDSQTK	717.452	Phospho; -H2O	+19.73	0.59
				SIFEQETNNNNSSFYTGVYILIGAGALMMLVGFLGCCGAVQESQCMLGLFFGFLLVIFAIEIAAAIWGYSHK	8374.41	'-NH3	-13.78
				DEVIKEVQEFYK	1475.42		-130.71
				EVQEFYKDTYNKLKTKDEPQRETLK	2901.62	Phospho	+27.63
				DEVIK	732.184	'-NH3	-15.02
				EVFDNKFHIIGAVGIGIAVVMIFGMIFSMILCCAIR	4378.85	Ox	+36.01
	CD63	P08962	23042	MSRGLQLLLLSCAYSLAPATPEVK	2805.83	Ox	+110.77	0.59
				SEDVDLPCTAPWDPQVPYTVSWVKLLEGGEERMETPQEDHLRGQHYHQKGQNGSFDAPNERPYSLKIR	8508.42	'-NH3	-296.42
				VILRVTGCPAQRKEETFK	2187.7	Phospho; -H2O	+45.12
				AGMERAFLPVTSPNKHLGLVTPHK	2905.81	Ox	+92.34
	CD81	P60033	25809	MGVEGCTKCIK	1234.83	Ox	+247.73	0.57
				YLLFVFNFVFWLAGGVILGVALWLR	3603.4	'-NH3	-31.22
				HDPQTTNLLYLELGDK	1874.42	Phospho	-101.12
				DQIAK	597.101		-36.33
				DVKQFYDQALQQAVVDDDANNAK	2685.73		+69.92
				AVVKTFHETLDCCGSSTLTALTTSVLK	3257.51	Phospho; -H2O	-27.55
				IDDLFSGK	957.184	'-NH3	-11.32
				LYLIGIAAIVVAVIMIFEMILSMVLCCGIR	4810.83	Ox	+61.33
	MMP9	P14780	78458	YIK	411.398	'-H2O	-27.23	0.44
				DRTLPFHSVIYHEDDINYPHKYGPQGGCADHSVFER	5061.23		-67.89
				RTTSAEK	898.235	Phospho	-18.07
				NTCQLYIQTDHLFFK	1835.63		+65.12
				YYGTR	693.421	Phospho	+18.93
				EAVIAQISSHVK	1416.4	'-NH3	-121.87
				AIDTIYQTTDFSGIR	1725.41		-95.83
				NISFMVKR	1017.68	Ox	+241.54
				IRINTTADEKDPTNPFR	2065.42	Phospho	-91.73
				FPNIGVEKFLELNSEQNHDDYCLAYVFTDR	3338.79	Ox; -NH3	+73.98
				DFDDGVLGLAWVGAPSGSSGGICEK	2841.4		-73.22
MT proteins	NDUFB1	O75438	7028	MVNLLQIVR	1072.75	Ox	+215.80	0.61
				KSDER	652.012		-44.82
				SMLFKRELQ	1152.42	Ox	-105.36
	NDUFS4	O43181	20095	QTLWRR	706.612	Phospho	+148.42	0.46
				NNMQSGVNNTKKWK	1604.83	Ox	+176.43
				EDAVSFAEK	1006.4	'-NH3	-116.12
				RTRVSTK	923.612	Phospho; -H2O	+116.87
	COX16	Q9P0S2	12285	MFAPAVMRAFR	1332.75	Ox	+172.55	0.48
				KNK	347.422		+29.98
				YDAVK	597.376	'-NH3	-198.75
				PWEDPDLLQGR	1217.51	'-H2O	-73.10
