# Supplementary material for: Mitochondrial Proteins as Exosomal Cargo: New Breast Cancer Biomarkers & Crucial Players in Carcinogenesis?
Source: Molecules. 2025 Oct 16;30(20):4112. doi: 10.3390/molecules30204112 (PMC12565999; doi:10.3390/molecules30204112)
Supplement: Supplementary file 1 [file molecules-30-04112-s001.zip › Suppl Table 3.xlsx]

## Sheet: SKBR-3
Suppl Table 3. Major and mitochondrial proteins identified in exosomes secreted by cell line SKBR-3
	Gene name	Uniprot ID	Protein mass	Peptides matched	m/z	Modification	ppm	Protein coverage
Major proteins	CD9	P21926	25416	FDSQTK	787.322	Phospho; -H20	+25.77	0.65
				SIFEQETNNNNSSFYTGVYILIGAGALMMLVGFLGCCGAVQESQCMLGLFFGFLLVIFAIEIAAAIWGYSHK	8704.66		-298.76
				DEVIKEVQEFYK	6546.32	Ox	-131.70
				EVQEFYKDTYNKLKTKDEPQRETLK	586.134	'-NH3	−29.99
				AIHYALNCCGLAGGVEQFISDICPK	1066.59	Phospho; -NH3	+0.3199
				DEVIK	700.189	Phospho	-106.26
				EVFDNKFHIIGAVGIGIAVVMIFGMIFSMILCCAIR	4086.99	Ox	+207.47
	CD63	P08962	23042	MSRGLQLLLLSCAYSLAPATPEVK	2693.82	Phospho; -H20	+167.86	0.59
				SEDVDLPCTAPWDPQVPYTVSWVKLLEGGEERMETPQEDHLRGQHYHQKGQNGSFDAPNERPYSLKIR	7915.37	'-NH3	+202.40
				VILRVTGCPAQRKEETFK	2286.77	Phospho	-143.30
				AGMERAFLPVTSPNKHLGLVTPHK	2599.81		+245.12
	CD81	P60033	25809	MGVEGCTKCIK	1302.53		+167.20	0.57
				YLLFVFNFVFWLAGGVILGVALWLR	3254.81		+179.5
				HDPQTTNLLYLELGDK	1969.69	Phospho	-241.11
				DQIAK	574.201		-193.44
				DVKQFYDQALQQAVVDDDANNAK	2718.65	-H2O	+132.24
				AVVKTFHETLDCCGSSTLTALTTSVLK	3182.75	Phospho	+119.48
				IDDLFSGK	922.481	'-NH3	+297.92
				LYLIGIAAIVVAVIMIFEMILSMVLCCGIR	4497.99		+83.2
	MMP9	P14780	78458	HQR	429.142		-157.62	0.52
				AK	219.191	-H2O	+297.46
				RAVSHEDQFLR	1411.89	Phospho	+220.39
				LDFHAHGR	920.101	Ox	-255.33
				HFNLRMKRDTSLFSDEFK	2259.01	Phospho; -H20	-16.65
				VETSNKVLDYDTSHIYTGHIYGEEGSFSHGSVIDGR	5398.43	Phospho; -NH3	-28.25
				GGTFYVEPAER	1166.62	'-NH3	+8.84
				YIK	411.68	-H2O	+41.87
				DRTLPFHSVIYHEDDINYPHKYGPQGGCADHSVFER	5061.23		-67.89
				RTTSAEK	898.235	Phospho	-18.07
				NTCQLYIQTDHLFFK	1835.63		+65.12
				YYGTR	595.399	-H2O	+14.79
				EAVIAQISSHVK	1434.8	Phospho; -H20	+131.45
				AIDTIYQTTDFSGIR	1743.2	Phospho	-222.73
				NISFMVKR	1017.68	Ox	+241.54
				IRINTTADEKDPTNPFR	2065.4		-101.56
				FPNIGVEKFLELNSEQNHDDYCLAYVFTDR	3324.4		-63.33
				DFDDGVLGLAWVGAPSGSSGGICEK	2841.4		-73.22
MT proteins	NDUFB1	O75438	7028	MVNLLQIVR	1072.75	Ox	+215.80	0.58
				KSDER	634.245	-H2O	-88.79
				SMLFKRELQPSEEVTWK	2078.84	Ox	+145.32
