# Supplementary material for: Mitochondrial Proteins as Exosomal Cargo: New Breast Cancer Biomarkers & Crucial Players in Carcinogenesis?
Source: Molecules. 2025 Oct 16;30(20):4112. doi: 10.3390/molecules30204112 (PMC12565999; doi:10.3390/molecules30204112)
Supplement: Supplementary file 1 [file molecules-30-04112-s001.zip › Suppl Table 4.xlsx]

## Sheet: ZR-75-1
Suppl Table 4. Major and mitochondrial proteins identified in exosomes secreted by cell line ZR-75-1
	Gene name	Uniprot ID	Protein mass	Peptides matched	m/z	Modification	ppm	Protein coverage
Major proteins	CD9	P21926	25416	FDSQTK	885.298	Phospho	+21.72	0.65
				SIFEQETNNNNSSFYTGVYILIGAGALMMLVGFLGCCGAVQESQCMLGLFFGFLLVIFAIEIAAAIWGYSHK	8706.94		-34.82
				DEVIKEVQEFYK	6530.55		-108.75
				EVFDNKFHIIGAVGIGIAVVMIFGMIFSMILCCAIR	4086.51	Ox	+94.84
				EVQEFYKDTYNKLKTKDEPQRETLK	665.301	Phospho; -H2O	+8.12
				AIHYALNCCGLAGGVEQFISDICPK	1065.16	Phospho; -H2O	-126.36
				DEVIK	602.382	-H2O	+165.28
	CD63	P08962	23042	MSRGLQLLLLSCAYSLAPATPEVK	2629.62	Ox; −H2O	'−299.73	0.56
				SEDVDLPCTAPWDPQVPYTVSWVKLLEGGEERMETPQEDHLRGQHYHQK	6249.87		'−35.84
				GQNGSFDAPNERPYSLKIR	2087.19	Phospho; -NH3	+49.83
				VILRVTGCPAQRK	1565.6	Phospho	'−88.25
				YR	400.031	Phospho	−267.34
				AGMERAFLPVTSPNKHLGLVTPHK	2562.61	Ox	+82.87
	CD81	P60033	25809	MGVEGCTKCIKYLLFVFNFVFWLAGGVILGVALWLR	4205.43	Ox; -NH3	'−299.73	0.52
				DQIAK	574.181		−240.39
				DVKQFYDQALQQAVVDDDANNAKAVVKTFHETLDCCGSSTLTALTTSVLK	5622.65	Phospho	−186.39
				IDDLFSGKLYLIGIAAIVVAVIMIFEMILSMVLCCGIR	4268.55	'-NH3	+57.40
MT proteins	NDUFB2	O95178	12122	VGGRLFRSGCAR	1331.83	-H2O	+87.51	0.2
				HAGGGVHIEPR	1112.49	'-NH3	−59.48
