# Supplementary material for: Mitochondrial Proteins as Exosomal Cargo: New Breast Cancer Biomarkers & Crucial Players in Carcinogenesis?
Source: Molecules. 2025 Oct 16;30(20):4112. doi: 10.3390/molecules30204112 (PMC12565999; doi:10.3390/molecules30204112)
Supplement: Supplementary file 1 [file molecules-30-04112-s001.zip › Suppl Table 5.xlsx]

## Sheet: MCF-7
Suppl Table 5. Major and mitochondrial proteins identified in exosomes secreted by cell line MCF-7
	Gene name	Uniprot ID	Protein mass	Peptides matched	m/z	Modification	ppm	Protein coverage
Major proteins	CD9	P21926	25416	FDSQTK	885.379	Phospho	+110.83	0.65
				SIFEQETNNNNSSFYTGVYILIGAGALMMLVGFLGCCGAVQESQCMLGLFFGFLLVIFAIEIAAAIWGYSHK	8706.94		−34.83
				DEVIK	700.189	Phospho	−106.27
				EVQEFYK	603.384		+81.25
				DTYNK	605.31		+72.32
				LKTKDEPQRETLKAIHYALNCCGLAGGVEQFISDICPK	3676.79	Ox	−112.11
				FHIIGAVGIGIAVVMIFGMIFSMILCCAIR	3316.27	-H2O	−143.32
	CD63	P08962	23042	MSRGLQLLLLSCAYSLAPATPEVK	2632.51		+34.65	0.5
				SEDVDLPCTAPWDPQVPYTVSWVK	2882.73	Phospho	-196.03
				LLEGGEER	884.521	-H2O	+83.22
				METPQEDHLR	1255.62		-34.65
				GQHYHQK	879.499	-H2O	+87.51
				GQNGSFDAPNER	1291.57		+6.13
				PYSLKIR	1036.51	Phospho	+41.83
				VILRVTGCPAQR	1383.84		+34.65
				YR	338.216		+99.95
	CD81	P60033	25809	MGVEGCTKCIK	1326.36	Ox	'−196.03	0.57
				YLLFVFNFVFWLAGGVILGVALWLR	3490.07	Phospho	+59.80
				HDPQTTNLLYLELGDK	1692.99	Phospho; -NH3	+165.01
				DQIAK	574.181		'−240.39
				DVKQFYDQALQQAVVDDDANNAK	2736.94	Phospho	+148.40
				AVVKTFHETLDCCGSSTLTALTTSVLK	3054.31		'−159.71
				IDDLFSGK	909.584		98.92
				LYLIGIAAIVVAVIMIFEMILSMVLCCGIR	3341.51	Ox	+64.89
	MMP9	P14780	78458	HQR	397.632		+277.96	0.56
				AKR	325.401	-H2O	+277.84
				AVSHEDQFLR	1165.42	Phospho	-164.48
				LDFHAHGR	948.422		+106.40
				HFNLR	616.422		-161.80
				MK	258.495		-70.23
				RDTSLFSDEFK	1252.61	Phospho	-152.41
				VETSNK	768.612	Phospho	+132.11
				VLDYDTSHIYTGHIYGEEGSFSHGSVIDGR	4553.4	'-NH3	-41.84
				GGTFYVEPAER	1234.63		+89.78
				YIK	411.612	-H2O	+243.50
				TLPFHSVIYHEDDINYPHK	2115.42	Phospho	-90.3
				YGPQGGCADHSVFER	1784.42		-105.63
				TTSAEK	800.612	Phospho	+126.12
				NTCQLYIQTDHLFFK	1835.63		+65.12
				YYGTR	595.201	-H2O	-180.17
				EAVIAQISSHVK	1434.42	Phospho	-133.11
				AIDTIYQTTDFSGIR	1743.42	Phospho	-94.20
				NISFMVKR	1017.31	Ox	-117.71
				IRINTTADEK	1234.42	Phospho	-153.52
				DPTNPFR	875.422	Phospho	-112.97
				FPNIGVEK	920.401	'-NH3	-202.24
				FLELNSEQNHDDYCLAYVFTDR	3324.4		-63.33
				DFDDGVLGLAWVGAPSGSSGGICEK	2841.4		-73.22
MT proteins	NUBPL	Q8TB37	34345	MGIWQR	728.422	Ox	-137.94	0.24
				AMVCGR	748.512		-118.44
				MMNLK	617.612	-H2O	‘+161.12
				THIFGADGAR	1112.42	Phospho	-172.30
				EASDTGQPIVFSQPESDEAK	2266.7	Phospho; -H2O	+43.98
