# Supplementary material for: Mitochondrial Proteins as Exosomal Cargo: New Breast Cancer Biomarkers & Crucial Players in Carcinogenesis?
Source: Molecules. 2025 Oct 16;30(20):4112. doi: 10.3390/molecules30204112 (PMC12565999; doi:10.3390/molecules30204112)
Supplement: Supplementary file 1 [file molecules-30-04112-s001.zip › Suppl Table 6.xlsx]

## Sheet: T-47D
Suppl Table 6. Major and mitochondrial proteins identified in exosomes secreted by cell line T-47D
	Gene name	Uniprot ID	Protein mass	Peptides matched	m/z	Modification	ppm	Protein coverage
Major proteins	CD9	P21926	25416	FDSQTK	885.316	Phospho	41.83	0.63
				SIFEQETNNNNSSFYTGVYILIGAGALMMLVGFLGCCGAVQESQCMLGLFFGFLLVIFAIEIAAAIWGYSHK	8706.94		-94.83
				DEVIK	700.189		-106.27
				EVQEFYK	665.301	Phospho; -H2O	2025-12-08
				DTYNK	667.2	Phospho; -H2O	-34.22
				LKTK	553.692		-61.98
				DEPQRETLK	1169.37	Phospho; -NH3	-97.81
				TLKAIHYALNCCG	1662.88	Ox; −H2O	10.97
				AGGVEQFISDICPK	1722.99	Phospho; -H2O	11.75
				EVFDNK	765.474		+102.01
				FHIIGAVGIGIAVVMIFGMIFSMILCCAIR	3353.55	Ox	'—69.80
	CD63	P08962	23042	MSR	403.093	−H2O	'—235.06	0.59
				GLQLLLLSCAYSLAPATPEVK	2274.7388	Phospho; -NH3	+75.53
				GQNGSFDAPNERPYSLK	2418.1939	Phospho	+6.13
				VILRVTGCPAQR	902.4753	−H2O	--112.91
				KEETFK	920.8182		+238.20
				AGMERAFLPVTSPNK	1641.9871	Phospho	+120.36
	CD81	P60033	25809	MGVEGCTK	907.4221	Ox	-118.75	0.51
				CIKYLLFVFNFVFWLAGGVILGVALWLR	5114.7012	Ox	+20.29
				HDPQTTNLLYLELGDK	1892.4221	Phospho	-101.63
				DQIAK	597.6123	−H2O	+169.03
				DVKQFYDQALQQAVVDDDANNAK	2775.4221		-69.44
				IDDLFSGK	947.6231		+115.34
				LYLIGIAAIVVAVIMIFEMILSMVLCCGIR	5197.4012	-NH3	-35.21
MT proteins	UQCR10	Q9UDW1	7304	MAAATLTSK	918.6221		+112.32	63%%
				LYSLLFR	935.7012	Phospho; -H2O	+105.12
				YSLLFR	935.7012	Phospho; -H2O	+105.12
				DAIYDHINEGK	1452.4221		-131.74
