# Supplementary material for: Mitochondrial Proteins as Exosomal Cargo: New Breast Cancer Biomarkers & Crucial Players in Carcinogenesis?
Source: Molecules. 2025 Oct 16;30(20):4112. doi: 10.3390/molecules30204112 (PMC12565999; doi:10.3390/molecules30204112)
Supplement: Supplementary file 1 [file molecules-30-04112-s001.zip › Suppl Table 7.xlsx]

## Sheet: BT-549
Suppl Table 7. Major and mitochondrial proteins identified in exosomes secreted by cell line BT-549
	Gene name	Uniprot ID	Protein mass	Peptides matched	m/z	Modification	ppm	Protein coverage
Universal proteins	CD9	P21926	25416	FDSQTK	769.4783	Phospho; -H2O	−12.34	0.63
				LGLFFGFLLVIFAIEIAAAIWGYSHKDEVIK	3536.1819	Ox; −H2O	−12.34
				EVQEFYK	1073.8346		+12.34
				DTYNKL	1311.6212	Phospho	+33.33
				KDEPQRETLK	1234.6354		+18.75
				AIHYALNCCGLAGGVEQFISDICPK	2934.7042	Phospho; -H2O	44.44
				FHIIGAVGIGIAVVMIFGMIFSMILCCAIR	3628.4468	Ox; −H2O	−45.12
	CD63	P08962	23042	GLQLLLLSCYSLAPATPEVKSEDVDLPCTAPWDPQVPYTVSWVK	5032	Phospho; -H2O	-93.81	0.58
				LLEGGEER	884.257	'-NH3	-189.07
				METPQEDHLRGQHYHQK	2131.01	Ox; -H2O	+23,23
				GQNGSFDAPNERPYSLK	1941.07	Phospho; -H2O	+116,36
				IRK	415.278		-31.4
				VILR	499.298		-99.46
				VTGCPAQRK	1091.5	Phospho; -H2O	+3,26
				EETFKK	860.317	Phospho	-58.89
				YR	319.192	'-H2O	+87,34
				AGMER	560.224	Ox; -H2O	-24.06
				AFLPVTSPNK	1152.51	Phospho	-43.63
				HLGLVTPHK	1063.59	Phospho; -NH3	+65,12
	CD81	P60033	25809	MGVEGCTK	910.305	Ox	-91.58	0.57
				CIK	433.274		+87,6
				YLLFVFNFVFWLAGGVILGVALWLR	2912.9		+84,74
				HDPQTTNLLYLELGDK	1935.7	Phospho	-100.22
				DQIAK	555.325	'-H2O	+41,93
				DVK	360.097		-287.29
				QFYDQALQQAVVDDDANNAK	2251.85		-80.18
				AVVK	415.311		+75,18
				TFHETLDCCGSSTLTALTTSVLK	2632.23	Phospho; -NH3	+19,84
				IDDLFSGK	973.49	Phospho	+76,28
				LYLIGIAAIVVAVIMIFEMILSMVLCCGIR	3424.72	Ox	-47.42
	MMP9	P14780	78458	YGYTR	738.245	Phospho	-38.8	0.44
				VAEMR	602.238	Ox; -H2O	-76.83
				GESKSLGPALLLLQK	1632.6	Phospho	-176.37
				QLSLPETGELDSATLK	1762.9	Phospho; -H2O	+34,33
				AMR	375.122	Ox; -NH3	-95.27
				TPR	435.075	Phospho; -NH3	-175.8
				DADIVQFGVAGVAEHGDGYPFDGK	2463.47		+135,25
				GVVVPTR	788.391	Phospho; -H2O	-3.92
				FGNADGAACHFPFIFEGR	2025.66		-124.38
				SYSACTTDGR	1210.33	Phospho	-82.05
				FGFCPSER	1092.36	Phospho	-47.51
				LYTQDGNADGK	1243.51	Phospho; -NH3	+26,14
MT proteins	NDUFA7	O95182	126715	LQLR	510.336	'-H2O	+16,8	0.31
				YQEISK	846.325	Phospho	-31.98
				R	174.115		+17,02
				TQPPPK	746.141	Phospho	-261.76
				LPVGPSHK	913.398	Phospho	-48.43
				K	128.088	'-H2O	-51.63
				AVTPAPPIK	955.37	Phospho; -NH3	-112.84
				R	157.086	'-NH3	+4,4
	COX6C	P09669	8776	MAPEVLPKP	996.538	Ox	+6,76	0.53
				NHMAVAFVLSLGVAALYK	1919.24	Ox	+109,95
				FR	321.208		+86,86
				VADQR	587.321		+30,53
				KDFEEMR	951.499	Ox; -H2O	+91,83
