# Supplementary material for: Mitochondrial Proteins as Exosomal Cargo: New Breast Cancer Biomarkers & Crucial Players in Carcinogenesis?
Source: Molecules. 2025 Oct 16;30(20):4112. doi: 10.3390/molecules30204112 (PMC12565999; doi:10.3390/molecules30204112)
Supplement: Supplementary file 1 [file molecules-30-04112-s001.zip › Suppl Table 8.xlsx]

## Sheet: HCC-1937
Suppl Table 8. Major and mitochondrial proteins identified in exosomes secreted by cell line HCC-1937
	Gene name	Uniprot ID	Protein mass	Peptides matched	m/z	Modification	ppm	Protein coverage
Major proteins	CD9	P21926	25416	FDSQTK	787.28	Phospho; -NH3	+1,76	0.59
				SIFEQETNNNNSSFYTGVYILIGAGALMMLVGFLGCCGAVQESQCMLGLFFGFLLVIFAIEIAAAIWGYSHK	7998.36	Ox; -H2O	+54,8
				DEVIK	602.354		+43,48
				EVQEFYK	923.447	'-H2O	+8,8
				DTYNK	719.229	Phospho	-32.94
				LK	259.15		-151.93
				TK	327.108	Phospho	-35.55
				DEPQR	643.42		+198,58
				ETLK	552.202	Phospho; -NH3	-31.23
				EVFDNK	750.392		+49,04
				FHIIGAVGIGIAVVMIFGMIFSMILCCAIR	3352.9	Ox	+37,66
	CD63	P08962	23042	MSR	408.189	Ox	+24,82	0.59
				GLQLLLLSCAYSLAPATPEVK	2336.59	Phospho	-261.99
				SEDVDLPCTAPWDPQVPYTVSWVK	2882.11	Phospho	-60.69
				LLEGGEER	901.51		+66,43
				METPQEDHLRGQHYHQK	2148.71	Ox	-121.91
				GQNGSFDAPNERPYSLK	1958.84	Phospho	-8.62
				IR	270.161	'-NH3	-29.39
				VILR	499.41		+123,31
				VTGCPAQRK	1109.33	Phospho	-158.32
				EETFK	732.295	Phospho	+30,04
				AGMER	578.218	Ox	-51.46
				AFLPVTSPNK	1152.51	Phospho	-45.22
				HLGLVTPHK	1062.38	Phospho; -H2O	-144.8
	CD81	P60033	25809	MGVEGCTK	910.363	Ox	-28.48	0.57
				CIK	433.334		+226,05
				YLLFVFNFVFWLAGGVILGVALWLRHDPQTTNLLYLELGDK	4813.97	Phospho; -NH3	+95,29
				DQIAK	555.221	'-H2O	-144.37
				DVK	360.19		-30.1
				QFYDQALQQAVVDDDANNAK	2252.08		+21,53
				AVVK	415.274		-13.85
				TFHETLDCCGSSTLTALTTSVLK	2649.03	Phospho	-67.74
				IDDLFSGK	973.382	Phospho	-34.62
				LYLIGIAAIVVAVIMIFEMILSMVLCCGIR	3407.71	Ox; -NH3	-43.41
	MMP9	P14780	78458	HQR	439.245		37.02	0.52
				AKR	356.202	'-NH3	-44.12
				AVSHEDQFLR	1280.43	Phospho	-100.85
				LDFHAHGRHFNLR	1618.97		+89,17
				MK	275.125	Ox; -H2O	-20.92
				RDTSLFSDEFK	1423.54	Phospho	-44.67
				VETSNK	756.313	Phospho	10.63
				VLDYDTSHIYTGHIYGEEGSFSHGSVIDGR	3372.17	Phospho; -H2O	-90.57
				GGTFYVEPAERYIK	1709.12	Phospho	+195,73
				DRTLPFHSVIYHEDDINYPHK	2657.05	Phospho; -H2O	-58.45
				YGPQGGCADHSVFERK	1901	Phospho	+109,95
				K	146.118		+86,86
				R	174.117		+30,53
				TTSAEK	697.332	Phospho; -H2O	+91,83
				NTCQLYIQTDHLFFK	2020.81	Phospho	-48.59
				YYGTREAVIAQISSHVK	2000.98	Phospho	+3,48
				AIDTIYQTTDFSGIR	1779.85	Phospho	+25,84
				NISFMVKR	991.459	Ox; -H2O	-69.33
				IRINTTADEK	1222.7	Phospho; -NH3	+111,34
				DPTNPFR	925.135	Phospho	-252.83
				FPNIGVEK	885.51	'-NH3	+56,76
				FLELNSEQNHDDYCLAYVFTDR	2842.14	Phospho	-19.69
				DFDDGVLGLAWVGAPSGSSGGICEK	2587.71	Phospho	+224,21
MT proteins	UQCRH	P07919	11087	MGLEDEQK	964.368	Ox	-51.06	0.59
				CVK	419.201		-45.68
				AR	245.128		-85.22
				ER	303.154		+0,48
				LELDCER	929.461	'-H2O	+36,37
				SHTEEDCTEELFDFLHAR	2329.3	Phospho	+156,71
