# Supplementary material for: Mitochondrial Proteins as Exosomal Cargo: New Breast Cancer Biomarkers & Crucial Players in Carcinogenesis?
Source: Molecules. 2025 Oct 16;30(20):4112. doi: 10.3390/molecules30204112 (PMC12565999; doi:10.3390/molecules30204112)
Supplement: Supplementary file 1 [file molecules-30-04112-s001.zip › Suppl Table 9.xlsx]

## Sheet: MDA-MD-463
Suppl Table 9. Major and mitochondrial proteins identified in exosomes secreted by cell line MDA-MD-463
	Gene name	Uniprot ID	Protein mass	Peptides matched	m/z	Modification	ppm	Protein coverage
Major proteins	CD9	P21926	25416	FDSQTK	786.301	Phospho; -H2O	+7,09	0.65
				SIFEQETNNNNSSFYTGVYILIGAGALMMLVGFLGCCGAVQESQCMLGLFFGFLLVIFAIEIAAAIWGYSHK	8016.46	Ox	+66,54
				DEVIK	602.347		+31,75
				EVQEFYK	923.407	'-H2O	-34.48
				DTYNK	719.106	Phospho	-204
				LK	242.169	'-NH3	+22,97
				TK	310.074	Phospho; -NH3	-60.8
				DEPQR	643.184		-169.34
				ETLK	551.294	Phospho; -H2O	+105,83
				AIHYALNCCGLAGGVEQFISDICPK	2897.34	Phospho; -NH3	+15,04
				EVFDNK	733.295	'-NH3	-45.7
				FHIIGAVGIGIAVVMIFGMIFSMILCCAIR	3334.72	Ox; -H2O	-13.53
	CD63	P08962	23042	MSR	408.21	Ox	+74,6	0.59
				GLQLLLLSCAYSLAPATPEVK	2337.13	Phospho	-30.62
				SEDVDLPCTAPWDPQVPYTVSWVK	2882.26	Phospho	-10.02
				LLEGGEER	901.653		+224,09
				METPQEDHLR	1270.51	Ox	-44.21
				GQHYHQK	879.224	'-NH3	-198.62
				GQNGSFDAPNERPYSLK	1958.9	Phospho	+23,37
				IR	269.206	'-H2O	+78,17
				VILR	499.345		-7.24
				VTGCPAQR	981.192	Phospho	-222.34
				K	146.123		+116,82
				EETFK	732.265	Phospho	-11.44
				AGMER	560.206	Ox; -H2O	-56.86
				AFLPVTSPNK	1152.37	Phospho	-160.23
				HLGLVTPHK	1063.48	Phospho; -NH3	-43.5
	CD81	P60033	25809	MGVEGCTKCIK	1325.69	Ox	+56,17	0.57
				YLLFVFNFVFWLAGGVILGVALWLR	2912.74		+30,93
				HDPQTTNLLYLELGDK	1935.91	Phospho	+4,69
				DQIAK	573.341		+50,32
				DVK	342.164	'-H2O	-76.27
				QFYDQALQQAVVDDDANNAK	2251.87		-71.07
				AVVK	415.305		+61,99
				TFHETLDCCGSSTLTALTTSVLK	2649.14	Phospho	-26.96
				IDDLFSGK	956.483	Phospho; -NH3	+98,01
				LYLIGIAAIVVAVIMIFEMILSMVLCCGIR	3425.24	Ox	+105,53
	MMP9	P14780	78458	HQRAK	638.553		+300	0.47
				R	156.101	'-H2O	-3.23
				AVSHEDQFLR	1280.63	Phospho	+62,38
				LDFHAHGR	933.521	'-H2O	+68,51
				HFNLR	685.437		+103,76
				MK	293.187	Ox	+158,49
				R	174.137		+145,22
				DTSLFSDEFK	1250.46	Phospho; -NH3	-11.67
				VETSNK	756.429	Phospho	+163,23
				VLDYDTSHIYTGHIYGEEGSFSHGSVIDGR	3372.89	Phospho; -H2O	+124,31
				GGTFYVEPAER	1304.6	Phospho	+45,54
				YIK	405.254	'-NH3	+67,42
				DR	272.091	'-NH3	-76.01
				TLPFHSVIYHEDDINYPHK	2404.08	Phospho	-2.58
				YGPQGGCADHSVFER	1755.7	Phospho; -NH3	+14,36
				K	146.102		-26.37
				K	129.086	'-NH3	+56,96
				R	174.128		+91,75
				TTSAEK	715.41	Phospho	+183,79
				NTCQLYIQTDHLFFK	2021.23	Phospho	+155,72
				YYGTR	720.312	Phospho; -H2O	+66,99
				EAVIAQISSHVK	1342.51	Phospho; -H2O	-113.94
				AIDTIYQTTDFSGIR	1763.03	Phospho; -NH3	+143,61
				NISFMVK	853.346	Ox	-105.75
				R	174.115		+18,81
				IR	270.189	'-NH3	+73,4
				INTTADEK	970.4	Phospho	-0.75
				DPTNPFR	907.152	Phospho; -H2O	-228.06
				FPNIGVEK	902.556		+76,95
				FLELNSEQNHDDYCLAYVFTDR	2824.63	Phospho; -NH3	-191.63
MT proteins	COX8C	Q7Z4L0	8195	MPLLR	644.387	Ox	+29,35	0.8
				GR	231.116		-73.11
				FAHSGPPRPLSAAEMAVGLVFFTTFLTPAAYVLGNLK	3888.22	Ox; -H2O	+44,73
